# Supplementary material for: Preparation, Characterization and In Vitro Evaluation of Eudragit S100-Coated Bile Salt-Containing Liposomes for Oral Colonic Delivery of Budesonide
Source: Polymers (Basel). 2022 Jun 30;14(13):2693. doi: 10.3390/polym14132693 (PMC9268925; doi:10.3390/polym14132693)
Supplement: Supplementary file 1 [file polymers-14-02693-s001.zip]

Archive with 1 entries (1 files):
- polymers-1747456-supplementary.pdf
